# Supplementary material for: Proximity interactions of the ubiquitin ligase Mind bomb 1 reveal a role in regulation of epithelial polarity complex proteins
Source: Sci Rep. 2019 Aug 28;9:12471. doi: 10.1038/s41598-019-48902-x (PMC6713736; doi:10.1038/s41598-019-48902-x)
Supplement: Supplementary file 1 — Supplementary Table S1 [file 41598_2019_48902_MOESM1_ESM.xlsx]

## Sheet: Summary
Protein ID	Gene name		Full name	Top 2 controls		Top 2 runs		Sum	SAINT	BFDR
NP_065825.1	MIB1		mindbomb E3 ubiquitin protein ligase 1	0	0	1626	1827	3453	na	na
NP_418404.1	birA		bifunctional biotin ligase R118G [E.Coli] epitope tag	4379	4644	1624	2031	3655	na	na
NP_006188.3	PCM1		pericentriolar material 1	0	0	541	509	1050	1	0
NP_055799.2	AZI1	CEP131	centrosomal protein 131	0	0	500	312	812	1	0
NP_001972.1	EPS15		epidermal growth factor receptor pathway substrate 15	0	0	279	271	550	1	0
NP_005917.2	MFAP1		microfibril associated protein 1	14	14	254	232	486	1	0
NP_003579.3	CUL4B		cullin 4B	3	3	249	227	476	1	0
NP_065801.1	XPO5		exportin 5	4	0	214	213	427	1	0
NP_001034679.2	USP9X		ubiquitin specific peptidase 9 X-linked	0	0	203	193	396	1	0
NP_001096616.1	GIGYF2		GRB10 interacting GYF protein 2	21	15	202	183	385	1	0
NP_001008895.1	CUL4A		cullin 4A	0	0	216	166	382	1	0
NP_004482.4	ARHGAP35		Rho GTPase activating protein 35	0	0	186	184	370	1	0
NP_056340.2	IBTK		inhibitor of Bruton tyrosine kinase	0	0	180	175	355	1	0
NP_116253.2	PRPF38A		pre-mRNA processing factor 38A	6	6	183	166	349	1	0
NP_001029102.1	UBA52		ubiquitin A-52 residue ribosomal protein fusion product 1	0	0	181	147	328	1	0
NP_694574.3	N4BP1		NEDD4 binding protein 1	2	0	158	148	306	1	0
NP_067058.1	EPS15L1		epidermal growth factor receptor pathway substrate 15 like 1	27	26	156	148	304	1	0
NP_001026855.2	TP53BP2		tumor protein p53 binding protein 2	2	0	156	144	300	1	0
NP_659415.1	CCDC138		coiled-coil domain containing 138	0	0	141	138	279	1	0
NP_060672.2	TMEM57	MACO1	macoilin 1	2	0	138	123	261	1	0
NP_009042.1	TFDP1		transcription factor Dp-1	0	0	134	127	261	1	0
NP_003602.1	OFD1		OFD1, centriole and centriolar satellite protein	0	0	132	114	246	1	0
NP_004837.1	EIF4E2		eukaryotic translation initiation factor 4E family member 2	0	0	123	121	244	1	0
NP_001159581.1	PALLD		palladin, cytoskeletal associated protein	0	0	123	118	241	1	0
NP_006000.2	TUBA1A		tubulin alpha 1a	0	0	119	119	238	1	0
NP_079066.5	CSPP1		centrosome and spindle pole associated protein 1	0	0	123	106	229	1	0
NP_361013.3	LUZP1		leucine zipper protein 1	0	0	111	106	217	1	0
NP_003889.1	SYNJ2		synaptojanin 2	0	0	103	100	203	1	0
NP_006304.1	USP15		ubiquitin specific peptidase 15	14	11	101	98	199	1	0
NP_060882.2	ST7		suppression of tumorigenicity 7	0	0	101	91	192	1	0
NP_001273.1	AP2B1		adaptor related protein complex 2 subunit beta 1	0	0	89	88	177	1	0
NP_006337.2	PIBF1		progesterone immunomodulatory binding factor 1	0	0	86	85	171	1	0
NP_620137.2	FCHO2		FCH domain only 2	0	0	105	61	166	1	0
NP_005650.2	UFD1L	UFD1	ubiquitin recognition factor in ER associated degradation 1	7	5	79	70	149	1	0
NP_001941.2	E2F4		E2F transcription factor 4	0	0	74	73	147	1	0
NP_003026.2	STIL		STIL, centriolar assembly protein	0	0	77	70	147	1	0
NP_056062.1	CYLD		CYLD lysine 63 deubiquitinase	0	0	77	66	143	1	0
NP_705618.1	NUP155		nucleoporin 155	4	0	78	64	142	1	0
NP_004692.1	CCNB2		cyclin B2	0	0	68	68	136	1	0
NP_001139542.1	TDRD3		tudor domain containing 3	0	0	71	61	132	1	0
NP_149080.2	ZCCHC3		zinc finger CCHC-type containing 3	0	0	66	65	131	1	0
NP_036437.1	AP2A2		adaptor related protein complex 2 subunit alpha 2	0	0	63	62	125	1	0
NP_060533.2	HELLS		helicase, lymphoid specific	12	10	62	60	122	1	0
NP_003309.2	TTK		TTK protein kinase	0	0	67	53	120	1	0
NP_003926.1	TOP3B		DNA topoisomerase III beta	0	0	68	52	120	1	0
NP_055309.2	TNRC6A		trinucleotide repeat containing 6A	0	0	58	57	115	1	0
NP_006819.2	ASCC3		activating signal cointegrator 1 complex subunit 3	0	0	57	55	112	1	0
NP_073739.3	YTHDC2		YTH domain containing 2	0	0	58	51	109	1	0
NP_001158095.1	EIF2C2	AGO2	argonaute 2, RISC catalytic component	0	0	57	52	109	1	0
NP_002699.1	PPP1CA		protein phosphatase 1 catalytic subunit alpha	19	15	57	52	109	1	0
NP_003891.1	SQSTM1		sequestosome 1	0	0	53	52	105	1	0
NP_115676.1	TCHP		trichoplein keratin filament binding	3	2	47	45	92	1	0
NP_777568.1	CCDC50		coiled-coil domain containing 50	0	0	46	41	87	1	0
NP_055619.2	KIAA0753		KIAA0753	0	0	44	42	86	1	0
NP_001129245.1	SPATA2		spermatogenesis associated 2	0	0	44	42	86	1	0
NP_689762.2	CCDC112		coiled-coil domain containing 112	0	0	65	21	86	1	0
NP_065823.1	NUFIP2		nuclear FMR1 interacting protein 2	14	11	46	38	84	1	0
NP_001036069.1	XRN1		5'-3' exoribonuclease 1	10	9	45	39	84	1	0
NP_001138560.1	WDR67	TBC1D31	TBC1 domain family member 31	0	0	47	37	84	1	0
NP_060601.3	CEP55		centrosomal protein 55	0	0	41	40	81	1	0
NP_003595.1	IRS4		insulin receptor substrate 4	9	9	40	39	79	1	0
NP_277048.2	TPGS1		tubulin polyglutamylase complex subunit 1	5	5	58	19	77	1	0
NP_001940.1	E2F3		E2F transcription factor 3	0	0	40	37	77	1	0
NP_037462.1	NME7		NME/NM23 family member 7	0	0	36	34	70	1	0
NP_001077057.1	E2F5		E2F transcription factor 5	0	0	36	33	69	1	0
NP_001155973.1	TNRC6B		trinucleotide repeat containing 6B	0	0	40	28	68	1	0
NP_001139686.1	TBC1D15		TBC1 domain family member 15	7	5	34	33	67	1	0
NP_055018.2	AP2A1		adaptor related protein complex 2 subunit alpha 1	0	0	33	32	65	1	0
NP_001157935.1	RGPD8		RANBP2-like and GRIP domain containing 8	0	0	64	0	64	1	0
NP_036434.1	LPHN2	ADGRL2	adhesion G protein-coupled receptor L2	0	0	42	19	61	1	0
NP_001185946.1	LRRC49		leucine rich repeat containing 49	0	0	53	7	60	1	0
NP_055586.1	RNF40		ring finger protein 40	0	0	30	30	60	1	0
NP_077018.1	C11orf49		chromosome 11 open reading frame 49	10	9	39	20	59	1	0
NP_003015.2	ITSN1		intersectin 1	0	0	29	24	53	1	0
NP_056280.2	GEMIN5		gem nuclear organelle associated protein 5	6	5	43	8	51	1	0
NP_680544.1	RPP25L		ribonuclease P/MRP subunit p25 like	0	0	27	24	51	1	0
NP_054740.3	SSX2IP		SSX family member 2 interacting protein	0	0	25	25	50	1	0
NP_060105.3	SUV420H1	KMT5B	lysine methyltransferase 5B	0	0	38	11	49	1	0
NP_057736.4	CRNKL1		crooked neck pre-mRNA splicing factor 1	0	0	29	18	47	1	0
NP_001012524.4	CCDC66		coiled-coil domain containing 66	0	0	24	23	47	1	0
NP_006759.3	BRAP		BRCA1 associated protein	7	5	24	22	46	1	0
NP_060458.3	SCYL2		SCY1 like pseudokinase 2	0	0	23	22	45	1	0
NP_037386.1	TBK1		TANK binding kinase 1	0	0	23	21	44	1	0
NP_004059.2	AP2M1		adaptor related protein complex 2 subunit mu 1	0	0	23	19	42	1	0
NP_705717.1	TAB1		TGF-beta activated kinase 1 (MAP3K7) binding protein 1	0	0	22	20	42	1	0
NP_001137160.1	DIS3L		DIS3 like exosome 3'-5' exoribonuclease	0	0	24	18	42	1	0
NP_003179.1	MAP3K7		mitogen-activated protein kinase kinase kinase 7	0	0	23	19	42	1	0
NP_001171866.1	EPB41L5		erythrocyte membrane protein band 4.1 like 5	0	0	24	15	39	1	0
NP_060823.3	MIS18BP1		MIS18 binding protein 1	0	0	20	18	38	1	0
NP_001165908.1	PEG10		paternally expressed 10	0	0	20	17	37	1	0
NP_060288.3	WRAP73		WD repeat containing, antisense to TP73	0	0	19	17	36	1	0
NP_872431.3	GEN1		GEN1, Holliday junction 5' flap endonuclease	0	0	21	14	35	1	0
NP_056175.3	SKIV2L2	MTREX	Mtr4 exosome RNA helicase	7	5	23	9	32	1	0
NP_006147.1	NEDD8		neural precursor cell expressed, developmentally down-regulated 8	0	0	16	15	31	1	0
NP_055690.1	KIF14		kinesin family member 14	0	0	16	15	31	1	0
NP_001073333.1	TAX1BP1		Tax1 binding protein 1	0	0	16	15	31	1	0
NP_001092693.1	IFT74		intraflagellar transport 74	0	0	16	15	31	1	0
NP_055908.1	TAB2		TGF-beta activated kinase 1 (MAP3K7) binding protein 2	0	0	16	14	30	1	0
NP_078873.2	MAP7D3		MAP7 domain containing 3	0	0	16	14	30	1	0
NP_073594.4	CCDC14		coiled-coil domain containing 14	0	0	16	14	30	1	0
NP_004703.1	HGS		hepatocyte growth factor-regulated tyrosine kinase substrate	0	0	16	14	30	1	0
NP_115580.2	ASCC2		activating signal cointegrator 1 complex subunit 2	0	0	16	13	29	1	0
NP_054885.1	MED4		mediator complex subunit 4	0	0	18	11	29	1	0
NP_937987.2	E2F6		E2F transcription factor 6	0	0	15	12	27	1	0
NP_006827.1	GCN1L1	GCN1	EIF2 Alpha Kinase Activator Homolog	5	2	17	9	26	1	0
NP_003464.1	STAM		signal transducing adaptor molecule	0	0	14	11	25	1	0
NP_938022.2	GPRIN3		GPRIN family member 3	0	0	18	6	24	1	0
NP_940861.3	DENND2C		DENN domain containing 2C	0	0	12	12	24	1	0
NP_001185727.1	ASCC1		activating signal cointegrator 1 complex subunit 1	0	0	15	8	23	1	0
NP_060115.3	HAUS6		HAUS augmin like complex subunit 6	0	0	11	11	22	1	0
NP_004926.1	CDK5		cyclin dependent kinase 5	0	0	12	10	22	1	0
NP_055573.2	SNX19		sorting nexin 19	0	0	10	10	20	1	0
NP_996769.2	CCDC18		coiled-coil domain containing 18	0	0	11	9	20	1	0
NP_004422.2	EPHA2		EPH receptor A2	0	0	11	9	20	1	0
NP_065780.2	ODF2L		outer dense fiber of sperm tails 2 like	0	0	10	9	19	1	0
NP_003741.1	EIF3A		eukaryotic translation initiation factor 3 subunit A	0	0	10	8	18	1	0
NP_055526.3	CCP110		centriolar coiled-coil protein 110	0	0	11	7	18	1	0
NP_001035994.1	COASY		Coenzyme A synthase	0	0	9	9	18	1	0
NP_006351.2	EIF3M		eukaryotic translation initiation factor 3 subunit M	0	0	11	6	17	1	0
NP_002637.3	PIK3C2B		phosphatidylinositol-4-phosphate 3-kinase catalytic subunit type 2 beta	0	0	9	7	16	1	0
NP_001128659.1	AGFG1		ArfGAP with FG repeats 1	0	0	9	7	16	1	0
NP_005834.4	STAM2		signal transducing adaptor molecule 2	0	0	9	7	16	1	0
NP_115584.1	ANTXR1		ANTXR cell adhesion molecule 1	0	0	8	7	15	1	0
NP_001136021.1	DDX4		DEAD-box helicase 4	0	0	8	7	15	1	0
NP_008917.3	MAGED1		MAGE family member D1	0	0	8	7	15	1	0
NP_079133.3	ATAD5		ATPase family, AAA domain containing 5	0	0	9	6	15	1	0
NP_115734.1	CCDC77		coiled-coil domain containing 77	0	0	7	7	14	1	0
NP_005828.2	POP7		POP7 homolog, ribonuclease P/MRP subunit	0	0	8	6	14	1	0
NP_055063.1	RBX1		ring-box 1	0	0	7	6	13	1	0
NP_963863.2	SMG7		SMG7, nonsense mediated mRNA decay factor	0	0	8	5	13	1	0
NP_073619.2	MPHOSPH9		M-phase phosphoprotein 9	0	0	8	5	13	1	0
NP_055730.2	ANKRD26		ankyrin repeat domain 26	0	0	9	3	12	1	0
NP_004060.2	AP2S1		adaptor related protein complex 2 subunit sigma 1	0	0	6	5	11	1	0
NP_001094089.1	CABLES1		Cdk5 and Abl enzyme substrate 1	0	0	6	4	10	1	0
NP_940926.1	TEX9		testis expressed 9	0	0	5	5	10	1	0
NP_001074010.2	MGA		MGA, MAX dimerization protein	0	0	9	0	9	1	0
NP_005021.2	PLK1		polo like kinase 1	0	0	5	4	9	1	0
NP_060647.2	N4BP2		NEDD4 binding protein 2	0	0	6	3	9	1	0
NP_057368.3	CNOT1		CCR4-NOT transcription complex subunit 1	0	0	5	4	9	1	0
NP_056117.1	HAUS5		HAUS augmin like complex subunit 5	0	0	8	0	8	1	0
NP_219485.1	HAUS8		HAUS augmin like complex subunit 8	0	0	6	2	8	1	0
NP_001035842.1	CEP63		centrosomal protein 63	0	0	4	4	8	1	0
NP_060610.2	CEP72		centrosomal protein 72	0	0	6	0	6	1	0
NP_003343.1	SUMO1		small ubiquitin-like modifier 1	0	0	6	0	6	1	0
NP_060285.2	HAUS4		HAUS augmin like complex subunit 4	0	0	5	0	5	1	0
NP_001389.2	ECH1		enoyl-CoA hydratase 1	0	0	4	0	4	1	0
NP_783297.2	TJP1	ZO1	tight junction protein 1	0	0	4	0	4	1	0
NP_001164015.1	PGAM5		PGAM family member 5, mitochondrial serine/threonine protein phosphatase	0	0	3	0	3	1	0
NP_060082.2	ZCCHC8		zinc finger CCHC-type containing 8	4	2	28	3	31	0.99	0
NP_001127852.1	TBC1D5		TBC1 domain family member 5	0	0	3	3	6	0.99	0
NP_003742.2	EIF3B		eukaryotic translation initiation factor 3 subunit B	0	0	10	2	12	0.98	0
NP_115530.2	PCGF6		polycomb group ring finger 6	0	0	7	0	7	0.98	0
NP_055984.1	RRS1		ribosome biogenesis regulator homolog	0	0	5	2	7	0.98	0
NP_542414.1	PTPN13		protein tyrosine phosphatase, non-receptor type 13	0	0	4	2	6	0.98	0
NP_060501.3	WDR6		WD repeat domain 6	0	0	2	2	4	0.98	0
NP_055617.1	KIAA0528	C2CD5	C2 calcium dependent domain containing 5	0	0	2	0	2	0.98	0
NP_078787.2	HAUS3		HAUS augmin like complex subunit 3	0	0	2	0	2	0.98	0
NP_001093131.1	EIF3CL		eukaryotic translation initiation factor 3 subunit C like	4	0	23	14	37	0.97	0
NP_055887.3	TTLL5		tubulin tyrosine ligase like 5	0	0	3	2	5	0.97	0
NP_612452.1	HAUS1		HAUS augmin like complex subunit 1	0	0	3	0	3	0.97	0
NP_001032409.2	CYFIP2		cytoplasmic FMR1 interacting protein 2	0	0	3	0	3	0.97	0
NP_005138.3	DNAJA3		DnaJ heat shock protein family (Hsp40) member A3	0	0	3	0	3	0.97	0
NP_061885.2	PLEKHA5		pleckstrin homology domain containing A5	0	0	3	0	3	0.97	0
NP_001322.1	CTNND1		catenin delta 1	0	0	2	2	4	0.95	0
NP_115765.2	ARFGAP2		ADP ribosylation factor GTPase activating protein 2	0	0	2	2	4	0.95	0

## Sheet: raw data
												MIB1 BioID
Protein ID	Gene name	Control peptide counts										Peptide counts
NP_065825.1	MIB1	0	0	0	0	0	0	0	0	0	0	1827	1626
NP_418404.1	birA	2109	1910	4379	4644	1051	1091	752	554	3094	3260	2031	1624
NP_071504.2	PC	79	72	241	233	1188	1282	203	207	485	543	1565	868
NP_942131.1	ACACA	3	4	224	229	37	31	49	41	275	270	1087	729
NP_005337.2	HSPA1B	164	167	403	423	218	225	15	17	147	162	661	628
NP_006188.3	PCM1	0	0	0	0	0	0	0	0	0	0	541	509
NP_001121164.1	PCCA	28	21	107	107	936	1038	11	17	109	116	696	429
NP_064551.3	MCCC1	11	13	119	129	538	569	3	5	114	138	671	356
NP_055799.2	AZI1	0	0	0	0	0	0	0	0	0	0	500	312
NP_000523.2	PCCB	10	10	96	92	1002	1092	8	13	96	112	603	256
NP_071415.1	MCCC2	0	0	56	57	355	363	0	0	120	127	500	289
NP_001447.2	FLNA	493	471	597	617	1522	1551	30	28	162	159	319	307
NP_005518.3	HSPA1L	76	86	215	223	112	131	14	17	73	77	334	311
NP_004095.4	FASN	719	672	484	474	81	75	96	89	123	122	312	307
NP_001972.1	EPS15	0	0	0	0	0	0	0	0	0	0	279	271
NP_006588.1	HSPA8	205	188	211	204	102	98	70	71	167	178	297	286
NP_003579.3	CUL4B	0	0	3	0	0	0	0	0	3	0	249	227
NP_005917.2	MFAP1	0	0	0	0	0	0	0	0	14	14	254	232
NP_006258.3	RANBP2	10	11	24	20	286	267	0	0	8	7	354	163
NP_001008895.1	CUL4A	0	0	0	0	0	0	0	0	0	0	216	166
NP_004482.4	ARHGAP35	0	0	0	0	0	0	0	0	0	0	186	184
NP_065801.1	XPO5	0	0	0	0	0	0	0	0	4	0	214	213
NP_116253.2	PRPF38A	0	0	0	0	0	0	0	0	6	6	183	166
NP_821133.1	TUBB	73	73	95	96	29	25	94	98	106	113	170	166
NP_001084.3	ACACB	0	0	32	30	0	0	0	0	58	50	208	144
NP_006576.2	CCT8	603	588	207	204	58	56	11	14	115	128	159	156
NP_001034679.2	USP9X	0	0	0	0	0	0	0	0	0	0	203	193
NP_002511.1	NPM1	63	62	66	66	427	447	26	26	109	125	160	140
NP_001096616.1	GIGYF2	3	0	21	15	0	0	0	0	0	2	202	183
NP_116093.1	TUBA1C	0	0	154	141	93	88	135	95	126	149	139	135
NP_006079.1	TUBB4B	50	48	75	71	0	0	78	75	94	93	135	134
NP_067058.1	EPS15L1	2	0	27	26	0	0	0	2	0	0	156	148
NP_003602.1	OFD1	0	0	0	0	0	0	0	0	0	0	132	114
NP_056340.2	IBTK	0	0	0	0	0	0	0	0	0	0	180	175
NP_659415.1	CCDC138	0	0	0	0	0	0	0	0	0	0	141	138
NP_694574.3	N4BP1	0	0	0	0	0	0	0	0	2	0	158	148
NP_821080.1	TUBB2B	0	0	73	72	0	0	55	60	92	88	118	118
NP_002146.2	HSPA6	58	61	113	127	54	47	17	15	46	48	141	131
NP_009042.1	TFDP1	0	0	0	0	0	0	0	0	0	0	134	127
NP_006000.2	TUBA1A	0	0	0	0	0	0	0	0	0	0	119	119
NP_004125.3	HSPA9	2	6	21	24	48	53	69	74	8	12	178	88
NP_001029102.1	UBA52	0	0	0	0	0	0	0	0	0	0	181	147
NP_060672.2	TMEM57	0	0	2	0	0	0	0	0	0	0	138	123
NP_066406.1	HIST1H2BB	0	42	49	51	330	326	155	142	62	72	107	102
NP_001026855.2	TP53BP2	0	0	0	2	0	0	0	0	0	0	156	144
NP_066407.1	HIST1H2BD	48	51	51	53	0	0	140	133	69	86	108	100
NP_001159581.1	PALLD	0	0	0	0	0	0	0	0	0	0	123	118
NP_003371.2	VIM	36	44	83	82	521	520	0	0	43	49	151	70
NP_001138881.1	NONO	88	81	85	75	20	26	30	32	95	99	121	88
NP_001273.1	AP2B1	0	0	0	0	0	0	0	0	0	0	89	88
NP_361013.3	LUZP1	0	0	0	0	0	0	0	0	0	0	111	106
NP_001407.1	EIF4A1	18	16	60	57	0	0	25	20	35	36	107	103
NP_005338.1	HSPA5	13	19	46	47	19	27	11	13	42	44	108	102
NP_004837.1	EIF4E2	0	0	0	0	0	0	0	0	0	0	123	121
NP_778235.1	HIST2H2AB	0	0	0	0	0	0	0	0	14	0	113	91
NP_001393.1	EEF1A1	215	218	88	78	6	10	90	75	51	58	98	89
NP_079066.5	CSPP1	0	0	0	0	0	0	0	0	0	0	123	106
NP_060882.2	ST7	0	0	0	0	0	0	0	0	0	0	101	91
NP_005057.1	SFPQ	53	53	51	51	8	8	24	24	76	79	114	59
NP_003889.1	SYNJ2	0	0	0	0	0	0	0	0	0	0	103	100
NP_006304.1	USP15	0	0	11	14	0	0	0	0	0	0	101	98
NP_068803.1	HIST1H4J	0	0	45	46	544	513	0	0	71	76	116	101
NP_004037.1	ATP5A1	27	20	43	41	33	27	19	13	37	41	81	73
NP_114032.2	HNRNPU	61	63	45	43	159	167	78	73	58	55	93	61
NP_006337.2	PIBF1	0	0	0	0	0	0	0	0	0	0	86	85
NP_001092.1	ACTB	39	0	0	0	60	57	308	288	0	0	91	55
NP_006316.1	RAN	62	67	48	45	51	49	9	11	37	42	67	66
NP_112420.1	HNRNPA1	0	25	50	56	60	82	32	29	34	38	78	59
NP_066390.1	HIST1H2AE	37	35	40	38	0	0	0	0	34	0	136	56
NP_001941.2	E2F4	0	0	0	0	0	0	0	0	0	0	74	73
NP_036437.1	AP2A2	0	0	0	0	0	0	0	0	0	0	63	62
NP_000996.2	RPS3	49	53	43	46	0	0	41	35	50	56	69	62
NP_620137.2	FCHO2	0	0	0	0	0	0	0	0	0	0	105	61
NP_056062.1	CYLD	0	0	0	0	0	0	0	0	0	0	77	66
NP_003555.1	TAGLN2	82	80	86	89	17	45	7	14	49	47	81	79
NP_066544.1	HIST1H2AJ	0	0	0	0	445	416	205	226	0	0	173	0
NP_001348.2	DHX9	10	7	45	39	35	38	11	11	26	28	103	37
NP_112533.1	HNRNPA2B1	13	20	31	31	81	89	51	58	23	27	73	48
NP_005310.1	HIST1H1C	41	39	24	26	174	162	30	26	22	27	77	45
NP_001139542.1	TDRD3	0	0	0	0	0	0	0	0	0	0	71	61
NP_001419.1	ENO1	42	41	59	48	0	0	42	42	38	47	64	56
NP_110379.2	TCP1	39	32	37	33	0	0	6	6	41	46	74	71
NP_005582.1	MRE11A	52	48	66	54	69	66	0	0	36	35	62	51
NP_006077.2	TUBB3	0	0	0	0	0	0	46	59	0	0	79	75
NP_003891.1	SQSTM1	0	0	0	0	0	0	0	0	0	0	53	52
NP_001180345.1	DDX3X	49	49	44	40	17	11	10	12	14	14	51	51
NP_031381.2	HSP90AB1	24	34	63	63	0	0	50	44	27	24	58	55
NP_003926.1	TOP3B	0	0	0	0	0	0	0	0	0	0	68	52
NP_005650.2	UFD1L	0	0	5	7	0	0	0	0	0	0	79	70
NP_073739.3	YTHDC2	0	0	0	0	0	0	0	0	0	0	58	51
NP_005312.1	HIST1H1E	34	35	19	21	199	185	32	27	24	31	67	43
NP_003026.2	STIL	0	0	0	0	0	0	0	0	0	0	77	70
NP_149080.2	ZCCHC3	0	0	0	0	0	0	0	0	0	0	66	65
NP_705618.1	NUP155	0	0	0	4	0	0	0	0	0	0	78	64
NP_001143.2	SLC25A5	0	0	43	40	42	41	12	19	31	25	53	46
NP_005222.2	CTTN	87	86	59	61	6	6	9	9	6	4	60	53
NP_004692.1	CCNB2	0	0	0	0	0	0	0	0	0	0	68	68
NP_002874.1	RANGAP1	22	13	30	29	61	69	2	0	7	4	93	20
NP_112553.1	HNRNPK	99	91	71	66	100	93	54	50	116	145	82	25
NP_002699.1	PPP1CA	0	0	19	15	0	0	0	0	0	0	57	52
NP_006752.1	YWHAE	0	3	38	36	0	3	11	8	7	8	49	44
NP_060533.2	HELLS	0	0	3	6	0	0	0	0	12	10	62	60
NP_005197.3	CRK	36	43	42	45	0	0	0	0	37	28	59	55
NP_005198.1	CRKL	22	17	24	26	0	0	0	0	17	16	58	54
NP_055619.2	KIAA0753	0	0	0	0	0	0	0	0	0	0	44	42
NP_003536.1	HIST1H4E	96	88	0	0	0	0	398	378	0	0	122	0
NP_001627.2	SLC25A6	0	0	29	27	0	0	0	0	28	25	45	38
NP_003309.2	TTK	0	0	0	0	0	0	0	0	0	0	67	53
NP_001091974.1	DDX17	20	22	38	36	9	13	32	31	29	27	68	29
NP_002256.2	KPNB1	13	4	28	27	48	43	0	0	19	15	58	30
NP_003595.1	IRS4	0	0	9	9	0	2	0	0	3	0	40	39
NP_001158095.1	EIF2C2	0	0	0	0	0	0	0	0	0	0	57	52
NP_006819.2	ASCC3	0	0	0	0	0	0	0	0	0	0	57	55
NP_055309.2	TNRC6A	0	0	0	0	0	0	0	0	0	0	58	57
NP_001189360.1	PRDX1	37	37	27	29	16	16	168	157	34	35	52	33
NP_002096.1	H2AFX	0	0	0	16	0	0	0	0	18	0	114	0
NP_002943.2	RPS2	17	16	34	26	0	0	10	8	27	28	40	39
NP_000959.2	RPL4	5	4	18	18	30	25	24	22	21	17	42	39
NP_004387.1	DDX5	32	35	50	46	9	9	36	35	66	60	57	26
NP_065823.1	NUFIP2	0	0	11	14	0	3	3	0	0	0	46	38
NP_006448.3	PDLIM5	12	8	24	24	0	0	0	0	0	0	50	47
NP_002147.2	HSPD1	0	0	18	21	40	43	19	11	5	4	63	20
NP_001017963.2	HSP90AA1	0	22	79	74	0	0	45	44	15	18	36	36
NP_060601.3	CEP55	0	0	0	0	0	0	0	0	0	0	41	40
NP_001091.1	ACTA1	0	0	50	48	0	0	0	0	0	0	39	30
NP_002701.1	PPP1CC	10	7	17	17	33	29	0	0	16	17	39	36
NP_001129245.1	SPATA2	0	0	0	0	0	0	0	0	0	0	44	42
NP_001138560.1	WDR67	0	0	0	0	0	0	0	0	0	0	47	37
NP_150254.1	RPL13	11	10	17	16	10	13	19	21	12	11	55	20
NP_277048.2	TPGS1	0	0	0	0	0	0	0	0	5	5	58	19
NP_001940.1	E2F3	0	0	0	0	0	0	0	0	0	0	40	37
NP_001171671.1	ZBTB33	7	0	53	51	70	60	0	0	95	103	55	25
NP_055018.2	AP2A1	0	0	0	0	0	0	0	0	0	0	33	32
NP_115676.1	TCHP	0	0	3	2	0	0	0	0	0	0	47	45
NP_054767.3	MKL2	0	0	39	41	4	4	0	0	18	18	35	29
NP_001036069.1	XRN1	0	2	10	9	0	0	0	0	0	0	45	39
NP_006422.1	CCT2	25	18	42	38	6	2	8	0	7	8	39	31
NP_001077057.1	E2F5	0	0	0	0	0	0	0	0	0	0	36	33
NP_886553.3	EIF4G1	22	20	63	55	3	0	0	0	6	4	38	35
NP_001018077.1	SERBP1	145	121	90	87	8	12	10	12	32	29	31	30
NP_001002.1	RPS7	0	3	15	14	0	0	9	8	11	3	35	30
NP_114367.1	PTBP1	9	7	43	36	47	26	19	16	5	10	65	13
NP_005511.1	HNRNPH1	0	0	12	13	0	16	29	30	9	0	43	26
NP_777568.1	CCDC50	0	0	0	0	0	0	0	0	0	0	46	41
NP_689762.2	CCDC112	0	0	0	0	0	0	0	0	0	0	65	21
NP_005959.2	HNRNPM	7	4	17	17	27	33	42	57	41	45	61	13
NP_001203.1	C1QBP	8	10	27	22	106	101	0	0	16	17	31	28
NP_001609.2	PARP1	10	5	53	51	4	6	7	9	51	48	55	15
NP_036252.1	CD2AP	48	38	58	56	11	18	0	0	4	2	37	34
NP_036434.1	LPHN2	0	0	0	0	0	0	0	0	0	0	42	19
NP_001004.2	RPS9	9	8	14	18	4	6	23	19	38	35	29	28
NP_002645.3	PKM2	21	21	60	57	0	0	27	25	15	13	61	9
NP_055565.3	DLGAP5	0	0	17	16	0	0	0	0	0	0	41	36
NP_002807.1	PSMD12	0	0	19	17	0	0	0	0	0	0	40	37
NP_001120792.1	UBAP2L	16	18	32	29	0	0	4	3	5	3	36	35
NP_002037.2	GAPDH	38	30	52	55	3	0	25	26	0	5	32	30
NP_077018.1	C11orf49	0	0	0	0	0	0	0	0	9	10	39	20
NP_001008800.1	CCT3	28	33	18	18	0	0	4	3	16	11	35	28
NP_003015.2	ITSN1	0	0	0	0	0	0	0	0	0	0	29	24
NP_003002.2	SET	18	17	28	21	0	0	0	0	31	33	32	30
NP_114366.1	PCBP2	20	13	20	16	0	0	11	15	12	12	28	23
NP_000960.2	RPL5	13	16	23	26	3	2	4	5	31	30	27	26
NP_001138303.1	PHB2	9	8	23	22	12	10	13	11	8	10	25	24
NP_000961.2	RPL6	2	0	24	24	25	27	19	21	32	31	42	16
NP_037462.1	NME7	0	0	0	0	0	0	0	0	0	0	36	34
NP_001155973.1	TNRC6B	0	0	0	0	0	0	0	0	0	0	40	28
NP_001952.1	EEF2	20	23	66	55	0	0	14	15	10	8	28	24
NP_001018080.1	CORO1B	102	106	55	55	0	0	9	14	16	10	31	30
NP_001753.1	CCT6A	36	31	10	10	0	0	0	0	12	11	29	27
NP_001139686.1	TBC1D15	0	0	7	5	0	0	0	0	0	0	34	33
NP_001185946.1	LRRC49	0	0	0	0	0	0	0	0	0	0	53	7
NP_036205.1	CCT5	32	24	20	19	0	0	4	3	8	8	25	23
NP_001010.2	RPS15A	0	4	16	14	0	0	6	6	8	13	28	28
NP_006421.2	CCT4	18	10	13	16	0	0	5	6	16	13	30	27
NP_001157935.1	RGPD8	0	0	0	0	0	0	0	0	0	0	64	0
NP_001649.1	ARF1	19	21	27	30	0	0	5	6	10	12	26	25
NP_002939.2	RPL15	5	0	19	19	0	0	13	17	5	6	22	20
NP_004719.2	DDX21	6	0	29	33	152	156	13	17	29	19	41	10
NP_055586.1	RNF40	0	0	0	0	0	0	0	0	0	0	30	30
NP_002287.2	LBR	32	25	32	32	55	80	0	0	32	27	31	20
NP_004059.2	AP2M1	0	0	0	0	0	0	0	0	0	0	23	19
NP_000958.1	RPL3	10	4	12	14	0	2	6	10	18	20	23	18
NP_003312.3	TUFM	5	0	16	15	22	19	0	0	12	8	30	15
NP_056280.2	GEMIN5	11	6	5	4	0	0	0	0	0	0	43	8
NP_001003.1	RPS8	15	15	12	16	11	14	22	23	19	17	31	14
NP_006089.1	GNB2L1	0	0	23	25	0	0	21	16	8	0	23	21
NP_060105.3	SUV420H1	0	0	0	0	0	0	0	0	0	0	38	11
NP_001001.2	RPS6	2	6	13	16	9	10	18	18	15	19	21	20
NP_112604.2	HNRNPC	2	0	6	8	40	47	40	43	0	2	26	14
NP_054740.3	SSX2IP	0	0	0	0	0	0	0	0	0	0	25	25
NP_001012524.4	CCDC66	0	0	0	0	0	0	0	0	0	0	24	23
NP_003698.1	RUVBL1	103	95	43	43	50	39	7	3	33	35	22	19
NP_057736.4	CRNKL1	0	0	0	0	0	0	0	0	0	0	29	18
NP_680544.1	RPP25L	0	0	0	0	0	0	0	0	0	0	27	24
NP_000963.1	RPL7A	7	7	15	15	8	6	5	0	11	8	19	17
NP_000652.2	RPL9	0	0	18	16	0	0	0	0	12	14	23	15
NP_001027454.1	TMPO	115	106	65	52	319	336	0	0	85	103	35	7
NP_000977.1	RPL24	0	0	14	11	0	0	6	18	12	8	19	16
NP_000998.1	RPS4X	12	8	24	23	0	0	11	9	12	7	23	16
NP_002129.2	HNRNPD	4	7	9	6	36	35	3	6	8	5	24	12
NP_000973.2	RPL21	0	0	7	6	0	0	8	7	5	8	17	16
NP_006759.3	BRAP	6	4	5	7	0	0	0	0	0	0	24	22
NP_000971.1	RPL18A	0	0	4	4	0	0	5	0	0	3	19	16
NP_060458.3	SCYL2	0	0	0	0	0	0	0	0	0	0	23	22
NP_037386.1	TBK1	0	0	0	0	0	0	0	0	0	0	23	21
NP_001777.1	CDK1	0	0	12	9	0	0	3	3	24	18	25	19
NP_001171866.1	EPB41L5	0	0	0	0	0	0	0	0	0	0	24	15
NP_001448.2	FLNB	0	0	64	69	243	236	8	11	0	0	43	0
NP_005800.3	PRDX2	8	0	23	24	7	6	58	57	12	9	34	5
NP_001171712.1	VDAC2	18	9	16	14	21	25	0	0	9	8	27	9
NP_036244.2	TPX2	6	3	80	74	4	4	0	0	29	29	30	12
NP_001137160.1	DIS3L	0	0	0	0	0	0	0	0	0	0	24	18
NP_003179.1	MAP3K7	0	0	0	0	0	0	0	0	0	0	23	19
NP_705717.1	TAB1	0	0	0	0	0	0	0	0	0	0	22	20
NP_000970.1	RPL18	0	4	9	6	0	6	0	0	4	4	20	11
NP_006363.4	SYNCRIP	0	7	23	17	27	35	0	0	7	6	20	12
NP_060823.3	MIS18BP1	0	0	0	0	0	0	0	0	0	0	20	18
NP_938405.1	G3BP1	0	0	22	17	0	0	0	0	0	2	23	17
NP_004414.3	DVL3	0	0	17	19	0	0	0	0	9	9	21	18
NP_663760.1	ATXN2L	0	3	18	14	0	0	0	0	0	0	20	19
NP_001129166.1	VDAC3	5	0	17	5	17	8	0	0	5	0	16	14
NP_115580.2	ASCC2	0	0	0	0	0	0	0	0	0	0	16	13
NP_054885.1	MED4	0	0	0	0	0	0	0	0	0	0	18	11
NP_055690.1	KIF14	0	0	0	0	0	0	0	0	0	0	16	15
NP_006126.1	CAPZA1	13	11	12	12	0	0	0	4	0	3	14	12
NP_006550.1	KHDRBS1	0	0	18	17	14	11	8	12	0	4	26	7
NP_006147.1	NEDD8	0	0	0	0	0	0	0	0	0	0	16	15
NP_002408.3	MKI67	6	7	56	47	170	170	0	9	104	91	38	0
NP_001524.2	HNRNPL	0	0	33	30	43	46	13	9	11	16	33	5
NP_001093131.1	EIF3CL	0	0	4	0	0	0	0	0	0	0	23	14
NP_056130.2	LARP1	40	32	37	31	3	0	0	0	4	4	16	11
NP_148982.1	RPS24	5	7	7	11	0	0	2	5	11	9	13	13
NP_000962.2	RPL7	0	0	21	19	0	0	10	10	14	13	15	12
NP_001092047.1	RPL31	6	7	9	7	0	0	6	6	8	8	14	13
NP_937987.2	E2F6	0	0	0	0	0	0	0	0	0	0	15	12
NP_001011.1	RPS16	0	0	7	7	0	0	14	14	14	14	15	14
NP_001611.1	AHNAK	6	0	53	57	80	93	271	238	0	0	35	2
NP_001165908.1	PEG10	0	0	0	0	0	0	0	0	0	0	20	17
NP_056175.3	SKIV2L2	0	0	0	0	0	2	0	0	5	7	23	9
NP_060288.3	WRAP73	0	0	0	0	0	0	0	0	0	0	19	17
NP_001186269.1	RPL17	0	0	7	6	0	0	9	6	10	8	16	13
NP_066953.1	PPIA	0	0	20	27	0	0	62	56	7	8	35	0
NP_872431.3	GEN1	0	0	0	0	0	0	0	0	0	0	21	14
NP_000966.2	RPL11	18	21	11	9	0	0	8	8	11	10	15	13
NP_001116835.1	RGPD6	0	0	0	0	0	48	0	0	0	0	34	0
NP_060082.2	ZCCHC8	0	0	0	0	0	0	0	0	4	2	28	3
NP_004490.2	HNRNPAB	0	0	5	2	15	18	9	14	0	0	16	10
NP_055908.1	TAB2	0	0	0	0	0	0	0	0	0	0	16	14
XP_001129414.1	LOC731751	0	0	8	6	0	0	5	0	19	13	19	9
NP_001960.2	EIF5	72	65	68	64	4	0	0	0	9	6	19	13
NP_002264.1	KRT8	13	11	18	18	38	44	1852	1924	10	7	12	11
NP_060115.3	HAUS6	0	0	0	0	0	0	0	0	0	0	11	11
NP_001073333.1	TAX1BP1	0	0	0	0	0	0	0	0	0	0	16	15
NP_001092693.1	IFT74	0	0	0	0	0	0	0	0	0	0	16	15
NP_005508.1	HMGN2	0	0	5	7	0	0	0	0	8	8	12	11
NP_006817.1	YWHAQ	0	0	8	8	0	0	9	6	4	6	18	13
NP_001017992.1	ACTBL2	15	12	0	23	17	18	57	71	7	8	19	12
NP_002676.1	EXOSC10	9	6	3	7	0	0	0	0	11	16	16	15
NP_066298.1	HIST1H3F	21	0	0	0	181	0	75	72	0	24	30	0
NP_073594.4	CCDC14	0	0	0	0	0	0	0	0	0	0	16	14
NP_004703.1	HGS	0	0	0	0	0	0	0	0	0	0	16	14
NP_006187.2	PCBP1	11	7	14	7	0	0	13	19	7	6	11	11
NP_001408.2	EIF4B	38	33	46	42	6	6	4	6	10	8	16	9
NP_006827.1	GCN1L1	0	0	5	2	0	0	0	0	0	0	17	9
NP_006319.1	RBM14	0	0	0	0	0	0	10	15	0	0	13	10
NP_005076.3	NUP214	0	0	4	3	106	109	9	7	0	0	27	3
NP_078873.2	MAP7D3	0	0	0	0	0	0	0	0	0	0	16	14
NP_060679.1	ARFGAP1	0	5	5	9	0	0	0	0	0	0	17	7
NP_055573.2	SNX19	0	0	0	0	0	0	0	0	0	0	10	10
NP_057376.2	TRAP1	0	0	10	12	2	6	0	0	3	0	13	8
NP_005372.2	NCL	0	0	8	5	32	27	16	13	21	18	26	3
NP_006004.2	RPL10	0	0	6	6	0	0	4	0	9	10	16	13
NP_057479.2	PTPLAD1	0	0	12	10	30	26	0	0	4	4	12	9
NP_005619.1	SLC1A5	0	0	12	5	0	0	3	0	9	9	11	10
NP_000982.2	RPL28	0	0	12	14	0	0	8	4	6	7	11	9
NP_938022.2	GPRIN3	0	0	0	0	0	0	0	0	0	0	18	6
NP_006420.1	CCT7	19	13	11	10	0	0	3	0	3	0	15	9
NP_001182484.1	CLINT1	6	4	8	11	0	0	0	0	5	3	15	12
NP_001035089.1	MLLT4	7	4	21	16	0	0	0	0	0	0	12	8
NP_004422.2	EPHA2	0	0	0	0	0	0	0	0	0	0	11	9
NP_060495.2	GPATCH1	0	0	0	0	0	0	0	0	3	4	15	11
NP_001202.4	BUB1B	0	0	9	8	0	0	0	0	0	0	15	11
NP_001139699.1	RPS20	9	6	10	8	0	0	4	0	9	7	9	9
NP_000974.1	RPL22	10	9	0	0	0	0	0	0	8	7	9	9
NP_004528.1	NAP1L1	13	12	14	15	5	4	7	3	10	10	13	13
NP_001129487.1	ANXA2	13	9	29	28	11	11	94	86	5	4	26	0
NP_115593.3	ANKRD17	0	0	8	10	0	0	0	0	0	0	16	6
NP_006657.1	RUVBL2	86	89	53	42	7	10	0	0	23	21	14	9
NP_005498.1	CFL1	0	0	11	9	0	0	0	0	0	0	11	8
NP_006796.1	HNRNPA0	0	0	10	11	12	12	0	0	0	0	21	4
NP_003464.1	STAM	0	0	0	0	0	0	0	0	0	0	14	11
NP_005608.1	RPS14	0	0	8	8	0	0	8	3	16	12	11	8
NP_001129477.1	GART	0	5	14	13	0	0	8	7	6	6	18	4
NP_940861.3	DENND2C	0	0	0	0	0	0	0	0	0	0	12	12
NP_996769.2	CCDC18	0	0	0	0	0	0	0	0	0	0	11	9
NP_036555.1	RPL13A	0	0	7	10	0	0	8	8	0	0	9	8
NP_001027565.1	HNRNPH2	0	0	0	0	0	0	0	0	0	0	24	0
NP_001095868.1	HNRNPR	0	0	8	5	54	56	17	15	5	0	23	0
NP_001021.1	RPS27	8	5	7	7	0	0	0	2	8	10	9	8
NP_001185727.1	ASCC1	0	0	0	0	0	0	0	0	0	0	15	8
NP_001016.1	RPS23	0	0	6	6	0	0	6	4	4	4	11	8
NP_005773.3	ALYREF	6	0	9	9	0	0	0	4	6	6	21	2
NP_659498.4	SKA3	0	0	5	7	0	0	0	0	0	0	13	9
NP_919223.1	HNRNPA3	0	0	10	13	14	14	8	15	5	5	22	0
NP_004926.1	CDK5	0	0	0	0	0	0	0	0	0	0	12	10
NP_001409.3	EIF4G2	0	0	5	7	0	0	0	0	0	0	11	11
NP_001091995.1	CKAP2	0	0	3	6	0	0	0	0	0	0	11	10
NP_001677.2	ATP5B	2	2	20	15	3	0	18	18	15	17	8	7
NP_001164408.1	FUS	6	4	11	11	0	0	8	8	11	10	15	6
NP_004550.2	YBX1	0	0	8	17	0	0	18	18	0	3	8	6
NP_000997.1	RPS3A	14	16	16	15	0	0	9	10	11	10	9	6
NP_004773.1	SNAP29	0	2	5	3	0	0	0	0	0	0	10	10
NP_001264.2	CHD4	7	8	34	33	52	58	0	0	92	84	20	0
NP_065780.2	ODF2L	0	0	0	0	0	0	0	0	0	0	10	9
NP_000978.1	RPL26	4	6	7	7	0	0	6	6	10	12	9	6
NP_000969.1	RPL23	0	6	0	0	0	0	10	9	0	0	10	9
NP_001129171.1	YWHAZ	0	0	21	18	0	0	10	9	0	0	18	0
NP_001091678.1	HNRNPF	5	0	14	14	12	10	18	21	12	10	18	0
NP_055526.3	CCP110	0	0	0	0	0	0	0	0	0	0	11	7
NP_001035994.1	COASY	0	0	0	0	0	0	0	0	0	0	9	9
NP_444505.1	RPLP0	6	0	4	4	0	0	13	14	7	6	7	6
NP_003741.1	EIF3A	0	0	0	0	0	0	0	0	0	0	10	8
NP_056474.2	RSL1D1	0	0	0	0	24	24	0	3	0	0	16	2
NP_061828.1	UBB	0	0	8	7	0	0	10	7	7	3	17	0
NP_055568.3	BMS1	0	0	0	0	0	0	0	0	8	5	8	5
NP_006351.2	EIF3M	0	0	0	0	0	0	0	0	0	0	11	6
NP_071384.1	CXorf56	25	27	17	16	0	0	0	0	30	47	11	6
NP_690866.1	TIPRL	56	46	30	40	0	0	0	0	22	27	10	7
NP_055040.2	PPP2R1A	4	0	14	12	0	0	0	0	7	3	8	5
NP_115584.1	ANTXR1	0	0	0	0	0	0	0	0	0	0	8	7
NP_001020.2	RPS26	0	0	8	9	0	0	0	5	3	5	9	8
NP_054817.2	PRDX3	0	0	21	20	0	0	0	0	0	0	16	0
NP_976221.1	HDLBP	2	0	19	16	0	0	0	2	3	0	7	5
NP_002637.3	PIK3C2B	0	0	0	0	0	0	0	0	0	0	9	7
NP_001128659.1	AGFG1	0	0	0	0	0	0	0	0	0	0	9	7
NP_005834.4	STAM2	0	0	0	0	0	0	0	0	0	0	9	7
NP_000975.2	RPL23A	3	0	5	6	0	0	4	4	7	0	9	7
NP_000402.3	HLCS	17	17	26	28	0	0	0	0	0	0	7	5
NP_005165.1	ATP5C1	0	0	8	4	0	0	0	2	11	8	8	8
NP_004921.1	CAPZB	12	12	18	23	0	0	0	0	0	0	7	5
NP_963863.2	SMG7	0	0	0	0	0	0	0	0	0	0	8	5
NP_004388.2	DDX6	0	0	13	8	0	0	0	0	0	0	9	7
NP_001008938.1	CKAP5	0	0	7	11	0	0	0	0	0	0	6	6
NP_055730.2	ANKRD26	0	0	0	0	0	0	0	0	0	0	9	3
NP_001136021.1	DDX4	0	0	0	0	0	0	0	0	0	0	8	7
NP_001185648.1	RBBP7	13	15	20	21	0	0	0	0	30	30	15	0
NP_066272.1	PDLIM1	48	32	27	26	0	0	0	0	0	4	8	7
NP_061910.1	EXOSC4	0	0	0	0	0	0	0	0	3	3	10	5
NP_008917.3	MAGED1	0	0	0	0	0	0	0	0	0	0	8	7
NP_079133.3	ATAD5	0	0	0	0	0	0	0	0	0	0	9	6
NP_004406.2	DSP	0	0	0	0	0	0	262	243	0	0	7	5
NP_009191.1	LYPLA2	27	27	21	19	0	0	0	0	8	6	9	6
NP_055317.1	PRPF19	5	0	7	8	43	46	2	0	5	6	11	4
NP_001349.2	DHX15	7	7	18	14	27	32	21	15	17	16	15	0
NP_149351.1	SURF4	0	0	0	0	0	0	0	0	7	4	6	5
NP_115734.1	CCDC77	0	0	0	0	0	0	0	0	0	0	7	7
NP_005828.2	POP7	0	0	0	0	0	0	0	0	0	0	8	6
NP_002851.2	ALDH18A1	0	0	4	4	2	2	5	3	8	6	6	5
NP_542408.1	DYNLL2	0	0	4	4	0	6	0	0	4	4	7	7
NP_036387.2	XRN2	0	0	0	3	0	0	0	0	6	5	5	5
NP_631961.1	TAF15	0	0	5	6	4	0	0	7	8	8	13	0
NP_036265.3	COPG2	85	78	89	90	23	24	0	0	9	9	11	2
NP_542165.1	DDX39B	8	6	17	17	0	0	12	6	11	14	5	4
NP_073619.2	MPHOSPH9	0	0	0	0	0	0	0	0	0	0	8	5
NP_001530.1	DNAJA1	0	0	7	12	0	0	0	0	0	0	6	5
NP_031401.1	TARDBP	3	0	7	5	0	0	5	3	9	9	13	0
NP_001007554.1	CSDE1	28	30	41	37	0	0	0	0	2	0	7	6
NP_001646.2	ARCN1	3	4	6	6	0	0	0	0	0	0	7	6
NP_061322.2	MATR3	6	4	8	9	82	75	14	10	18	18	13	0
NP_490597.1	BRD4	0	0	7	11	18	14	0	0	23	23	13	0
NP_055063.1	RBX1	0	0	0	0	0	0	0	0	0	0	7	6
NP_003283.2	TPR	0	0	40	42	162	186	0	0	12	14	5	4
NP_001518.3	HDAC2	0	0	19	19	18	23	0	4	16	18	12	0
NP_004896.1	PRDX6	8	9	25	23	0	0	12	9	5	7	12	0
NP_003742.2	EIF3B	0	0	0	0	0	0	0	0	0	0	10	2
NP_776049.1	WARS	21	16	20	19	0	0	0	0	10	8	6	6
NP_004238.3	EFTUD2	0	0	4	6	11	14	0	0	6	4	7	3
NP_003086.1	SNRPF	0	0	0	3	0	0	0	0	5	0	6	6
NP_004060.2	AP2S1	0	0	0	0	0	0	0	0	0	0	6	5
NP_000048.1	BLM	0	0	0	0	0	0	0	0	3	0	6	5
NP_000967.1	RPL12	0	0	7	6	0	0	6	6	0	0	6	5
NP_002796.4	PSMC5	0	0	9	7	0	0	3	0	5	4	6	5
NP_006635.2	HSPH1	0	0	67	63	0	0	3	4	0	0	11	0
NP_004506.2	ILF2	0	0	9	9	35	33	10	7	4	3	11	0
NP_612510.1	TECR	0	0	7	7	0	0	0	0	0	2	7	4
NP_000972.1	RPL19	0	0	9	8	0	0	0	0	7	6	6	5
NP_068831.1	JUP	0	0	0	4	0	0	28	24	0	0	11	0
NP_009109.3	STRAP	32	35	37	36	0	0	9	8	3	0	6	4
NP_112740.1	HNRPDL	0	0	4	3	18	22	0	0	6	0	10	0
NP_005633.2	TAF7	0	0	30	29	0	0	0	0	0	4	5	5
NP_940926.1	TEX9	0	0	0	0	0	0	0	0	0	0	5	5
NP_000108.1	EMD	5	3	6	0	7	7	0	0	10	10	7	3
NP_068579.3	EXOC4	0	0	0	2	0	0	0	0	0	0	6	4
NP_065741.3	ANKHD1-EIF4EBP3	0	0	7	0	0	0	0	0	0	0	6	4
NP_001138679.1	HBS1L	0	0	6	6	0	0	0	0	0	0	6	4
NP_001129243.1	RPN2	0	0	11	4	0	0	0	0	0	0	6	4
NP_001094089.1	CABLES1	0	0	0	0	0	0	0	0	0	0	6	4
NP_001124295.1	DNMT1	0	0	0	4	0	0	0	0	3	4	10	0
NP_003964.3	RPL14	0	0	0	0	0	0	0	0	0	0	9	0
NP_001129237.1	ATP2A2	0	0	7	8	0	0	0	0	9	5	9	0
NP_003320.2	TXN	0	0	10	13	0	0	0	0	6	7	9	0
NP_005021.2	PLK1	0	0	0	0	0	0	0	0	0	0	5	4
NP_060647.2	N4BP2	0	0	0	0	0	0	0	0	0	0	6	3
NP_057368.3	CNOT1	0	0	0	0	0	0	0	0	0	0	5	4
NP_001074010.2	MGA	0	0	0	0	0	0	0	0	0	0	9	0
NP_003655.3	AP3B1	0	0	0	2	0	0	0	0	0	0	5	4
NP_000373.1	ALDH3A2	7	0	6	6	0	0	0	0	0	0	5	4
NP_002626.1	SLC25A3	0	0	6	4	0	0	0	0	7	6	5	4
NP_006614.2	PHGDH	0	0	0	3	0	0	16	16	4	0	6	2
NP_009207.2	CBX3	0	0	9	9	26	27	0	0	7	10	8	0
NP_001557.1	INPP4A	0	0	0	0	0	0	0	0	0	0	8	0
NP_001035842.1	CEP63	0	0	0	0	0	0	0	0	0	0	4	4
NP_653171.1	HN1L	36	41	20	23	0	0	4	6	9	8	4	4
NP_003748.1	EIF3I	0	0	7	7	0	0	0	0	0	0	4	4
NP_057342.2	YTHDF2	4	0	13	13	0	0	0	0	0	0	5	3
NP_002559.2	PABPC1	0	0	13	12	0	0	0	0	0	0	8	0
NP_001934.2	DSG2	0	0	0	0	0	0	32	38	0	0	8	0
NP_219485.1	HAUS8	0	0	0	0	0	0	0	0	0	0	6	2
NP_001185986.1	RPS17L	0	0	4	5	0	0	0	0	0	0	8	0
NP_056117.1	HAUS5	0	0	0	0	0	0	0	0	0	0	8	0
NP_001460.1	XRCC6	0	0	19	21	0	0	11	8	10	4	8	0
NP_001041664.1	RCC1	0	0	0	0	0	3	0	0	0	0	7	0
NP_055984.1	RRS1	0	0	0	0	0	0	0	0	0	0	5	2
NP_055710.2	KIAA1009	0	0	0	0	0	0	0	0	0	0	7	0
NP_443159.1	PWWP2A	0	0	0	0	0	0	0	0	0	0	7	0
NP_613075.1	H2AFY	0	0	5	7	17	18	7	13	6	5	7	0
NP_053733.2	EWSR1	0	0	3	0	0	0	0	0	0	0	7	0
NP_056363.2	DST	0	0	0	0	0	0	0	0	0	0	7	0
NP_005564.1	LMNB1	0	0	7	6	28	28	17	24	0	0	7	0
NP_001182375.1	SRSF7	0	0	0	0	14	16	7	5	0	0	7	0
NP_439892.2	CDK2	0	0	21	17	0	0	3	0	0	0	7	0
NP_061923.2	USP53	0	0	0	0	0	0	0	0	0	0	7	0
NP_004716.1	BUB3	2	4	22	20	0	0	0	0	10	10	7	0
NP_660204.2	CSNK1A1L	0	0	0	0	0	0	0	0	0	0	7	0
NP_115530.2	PCGF6	0	0	0	0	0	0	0	0	0	0	7	0
NP_055627.2	CEP170	0	0	13	9	0	0	0	0	0	0	4	3
NP_003553.2	SLC25A11	4	0	6	7	6	4	0	0	4	0	7	0
NP_004413.1	DVL2	0	0	6	8	0	0	0	0	8	0	7	0
NP_036243.1	AHSA1	4	0	7	6	0	0	0	0	0	3	7	0
NP_001427.2	FBL	13	7	14	12	21	22	7	6	12	9	7	0
NP_057018.1	NOP58	0	0	0	0	5	7	6	5	9	5	4	2
NP_001019.1	RPS25	0	3	4	8	0	0	10	11	3	0	6	0
NP_001002814.2	RAB11FIP1	0	0	0	0	0	0	0	0	0	0	6	0
NP_542414.1	PTPN13	0	0	0	0	0	0	0	0	0	0	4	2
NP_112243.1	RAB1B	0	0	0	11	0	0	0	5	0	0	6	0
NP_001120700.1	CBX1	0	0	8	8	11	16	0	0	13	10	6	0
NP_115708.1	WDR83	0	0	0	0	0	0	0	0	0	0	6	0
NP_001127852.1	TBC1D5	0	0	0	0	0	0	0	0	0	0	3	3
NP_060255.3	CCDC99	0	0	12	15	0	0	0	0	0	0	3	3
NP_872426.1	SKA2	0	0	0	0	0	0	0	0	0	0	6	0
NP_031374.2	ATF6	0	0	0	0	0	0	0	0	0	0	6	0
NP_000981.1	RPL27A	7	11	4	5	0	0	0	16	10	10	6	0
NP_003343.1	SUMO1	0	0	0	0	0	0	0	0	0	0	6	0
NP_001124435.1	TMEM194A	0	0	0	0	0	5	0	0	0	0	6	0
NP_000995.1	RPLP2	10	8	20	20	0	0	14	21	12	11	4	2
NP_036552.1	IFIT5	14	17	26	21	0	0	0	0	0	0	6	0
NP_055335.2	MYBBP1A	0	0	5	5	19	17	0	0	17	13	6	0
NP_001189399.1	RPS10-NUDT3	0	0	4	3	0	0	0	2	0	0	6	0
NP_001001563.1	TIMM50	0	0	12	12	0	0	0	0	4	4	6	0
NP_060610.2	CEP72	0	0	0	0	0	0	0	0	0	0	6	0
NP_002523.2	NUP88	0	0	0	0	34	36	0	0	0	0	5	0
NP_036439.2	EPB41L3	33	26	58	58	6	10	0	0	0	0	5	0
NP_001022.1	RPS28	0	0	0	0	0	0	0	0	4	3	5	0
NP_000414.2	KRT2	0	0	0	5	20	15	174	163	26	24	5	0
NP_001883.4	CSNK1A1	0	0	0	0	0	0	0	0	0	0	5	0
NP_003601.1	RAE1	0	0	6	6	0	0	0	0	0	0	5	0
NP_000217.2	KRT9	0	0	0	0	46	39	81	84	54	47	5	0
NP_001159477.1	EPB41	13	18	45	39	0	0	0	0	0	0	3	2
NP_001395.1	EEF1G	0	0	5	10	0	0	3	0	0	0	5	0
NP_689926.1	STT3A	0	0	0	0	0	0	0	0	0	0	5	0
NP_001077004.1	CEP57L1	0	0	0	0	0	0	0	0	0	0	5	0
NP_114172.1	CCNB1	0	0	4	3	0	0	0	0	0	0	5	0
NP_060391.2	NPLOC4	0	0	0	3	0	0	0	0	0	0	5	0
NP_002257.1	KPNA2	0	0	8	6	0	0	3	0	4	4	5	0
NP_056425.1	WIPI2	10	11	11	9	0	0	0	0	5	5	5	0
NP_001830.1	CNN3	11	12	19	20	0	0	0	0	0	3	3	2
NP_068707.1	DTNB	0	0	0	0	0	0	0	0	0	0	5	0
NP_055887.3	TTLL5	0	0	0	0	0	0	0	0	0	0	3	2
NP_005819.3	DCAF7	0	0	3	3	0	0	0	0	0	0	5	0
NP_064504.2	ZC3HAV1	0	0	14	19	0	0	0	0	0	0	5	0
NP_060285.2	HAUS4	0	0	0	0	0	0	0	0	0	0	5	0
NP_054733.2	SNRNP200	0	0	0	8	6	11	0	0	9	11	5	0
NP_004777.1	TXNL1	0	0	0	0	0	0	0	0	18	21	5	0
NP_003746.2	EIF3G	0	0	7	10	0	0	0	0	0	0	5	0
NP_055140.1	CORO1C	15	13	36	34	0	0	3	6	5	6	5	0
NP_000987.2	RPL35A	0	0	3	3	0	3	6	5	5	5	5	0
NP_055045.2	SRP68	3	3	3	4	0	0	0	0	0	0	5	0
NP_055706.1	PDAP1	19	20	23	24	0	0	0	0	12	7	3	2
NP_004152.1	RAB1A	0	0	12	12	0	0	7	6	8	0	5	0
NP_001006.1	RPS11	5	6	6	6	0	0	0	0	6	6	5	0
NP_006112.3	KRT1	2	0	14	15	82	74	223	196	87	76	5	0
NP_001322.1	CTNND1	0	0	0	0	0	0	0	0	0	0	2	2
NP_078938.2	NAT10	0	0	2	0	44	46	0	0	16	14	4	0
NP_004761.2	KCNB2	0	0	0	0	0	0	0	0	0	0	4	0
NP_003565.4	VAPA	0	0	17	12	0	5	0	0	0	0	4	0
NP_001137232.1	EIF5A	16	17	21	18	0	0	0	0	0	0	4	0
NP_006268.2	ITSN2	0	0	0	0	0	0	0	0	0	0	4	0
NP_004166.1	SNRPD3	0	0	0	0	0	0	0	0	6	5	4	0
NP_066967.3	PSIP1	0	0	20	15	8	14	0	0	9	6	4	0
NP_919235.1	UBE2I	0	0	0	0	3	0	0	0	0	0	4	0
NP_003310.4	TTN	0	0	0	0	0	0	0	0	0	0	4	0
NP_060016.3	C2orf29	0	0	0	0	0	0	0	0	0	0	4	0
NP_001139754.1	SRP54	0	0	0	0	0	0	0	0	0	0	4	0
NP_003081.2	SNRPA1	15	20	11	11	29	32	0	0	14	18	4	0
NP_004635.2	AP3B2	0	0	0	0	0	0	0	0	0	0	4	0
NP_000205.1	JAG1	0	0	0	0	0	0	0	0	0	0	4	0
NP_056084.1	ZCCHC11	0	0	0	0	0	0	0	0	0	0	4	0
NP_536350.2	GNAS	0	0	7	7	0	0	0	0	0	0	2	2
NP_115765.2	ARFGAP2	0	0	0	0	0	0	0	0	0	0	2	2
NP_006706.2	MAN2C1	0	0	0	0	0	0	0	0	0	0	4	0
NP_150644.1	RPL8	0	4	0	0	0	0	12	9	7	7	4	0
NP_001072992.1	PAICS	20	22	24	21	0	0	10	11	0	0	4	0
NP_004981.2	MARS	0	0	0	0	0	0	0	0	0	0	4	0
NP_116231.2	TMEM209	0	0	0	0	0	0	0	0	0	0	4	0
NP_004609.1	TOP3A	0	0	0	0	0	0	0	0	0	0	4	0
NP_073716.1	SNRPN	0	0	0	0	0	0	0	0	0	15	4	0
NP_057227.2	NSFL1C	0	0	0	0	0	0	0	0	5	0	4	0
NP_001389.2	ECH1	0	0	0	0	0	0	0	0	0	0	4	0
NP_004437.2	EPRS	0	0	0	0	0	0	3	0	0	0	4	0
NP_002625.1	PHB	0	0	8	4	7	6	4	3	0	0	2	2
NP_060501.3	WDR6	0	0	0	0	0	0	0	0	0	0	2	2
NP_783297.2	TJP1	0	0	0	0	0	0	0	0	0	0	4	0
NP_005733.1	PDIA6	0	0	0	0	0	0	5	0	0	0	3	0
NP_006436.3	PRPF8	0	0	13	8	20	16	0	0	16	13	3	0
NP_004484.1	HSD17B10	0	0	10	9	0	0	0	3	3	0	3	0
NP_940927.2	KIF7	0	0	0	0	0	0	0	0	0	0	3	0
NP_006730.2	MCM5	0	0	3	4	0	0	0	0	0	0	3	0
NP_004680.2	MTA1	5	5	6	0	0	4	0	0	22	22	3	0
NP_060557.3	TMEM48	0	0	0	0	0	0	0	0	0	0	3	0
NP_892021.1	ZNF326	0	0	0	0	0	0	6	6	0	0	3	0
NP_036558.3	SF3B3	10	8	13	12	28	31	0	0	42	46	3	0
NP_001171062.1	PPP2R2A	0	0	17	18	0	0	0	0	4	6	3	0
NP_055100.2	EXOSC2	0	0	3	0	0	0	0	0	0	0	3	0
NP_004138.1	DRG1	0	0	3	4	0	0	0	0	0	0	3	0
NP_653317.2	CCDC12	0	0	0	0	0	0	0	0	0	0	3	0
NP_005964.3	PRCC	0	0	0	0	0	0	0	0	4	6	3	0
NP_003581.1	CUL3	0	0	0	0	0	0	0	0	0	0	3	0
NP_000050.2	BRCA2	0	0	0	0	0	0	0	0	0	0	3	0
NP_076418.3	ZBTB10	0	0	0	0	0	0	0	0	0	0	3	0
NP_663722.1	APBB1	0	0	0	0	0	0	0	0	0	0	3	0
NP_060480.1	IFT57	0	0	0	0	0	0	0	0	0	0	3	0
NP_056087.2	RPGRIP1L	0	0	0	0	0	0	0	0	0	0	3	0
NP_061862.1	RBM27	4	5	4	7	0	0	0	0	32	26	3	0
NP_612452.1	HAUS1	0	0	0	0	0	0	0	0	0	0	3	0
NP_001032409.2	CYFIP2	0	0	0	0	0	0	0	0	0	0	3	0
NP_005138.3	DNAJA3	0	0	0	0	0	0	0	0	0	0	3	0
NP_061885.2	PLEKHA5	0	0	0	0	0	0	0	0	0	0	3	0
NP_001164015.1	PGAM5	0	0	0	0	0	0	0	0	0	0	3	0
NP_064628.1	TOMM22	0	0	4	6	0	0	0	0	5	4	3	0
NP_001073884.1	U2SURP	0	0	6	6	8	14	0	0	33	30	2	0
NP_008938.2	CPSF6	8	5	11	9	6	4	0	0	24	25	2	0
NP_006280.3	TLN1	3	3	4	0	0	0	0	0	0	0	2	0
NP_055625.4	CEP350	0	0	0	0	0	0	0	0	0	0	2	0
NP_624358.2	NUP98	0	0	0	0	17	16	3	0	0	0	2	0
NP_060090.2	ILF3	0	0	5	0	9	12	4	5	0	0	2	0
NP_003277.1	TOP1	0	0	3	0	7	11	0	0	0	0	2	0
NP_001914.3	DDB1	0	0	0	0	0	0	0	0	0	0	2	0
NP_054774.2	IFT81	0	0	0	0	0	0	0	0	0	0	2	0
NP_062538.5	RNF20	0	0	0	0	0	0	0	0	0	0	2	0
NP_001006600.1	ERBB2IP	0	0	0	0	0	0	0	0	0	0	2	0
NP_055144.3	EDC4	0	0	0	0	0	0	0	0	0	0	2	0
NP_004312.2	KIF1A	0	0	0	0	0	0	0	0	0	0	2	0
NP_001153518.1	SGOL2	0	0	0	0	0	0	0	0	0	0	2	0
NP_001035982.1	DIAPH3	0	0	0	0	0	0	0	0	0	0	2	0
NP_689728.3	CKAP2L	0	0	0	0	0	0	0	0	0	0	2	0
NP_008882.2	TAF5	0	0	0	0	0	0	0	0	0	0	2	0
NP_006382.1	IPO7	0	0	0	0	0	0	0	0	4	0	2	0
NP_056392.2	RAI14	0	0	0	0	0	3	0	0	0	0	2	0
XP_946578.2	LOC652147	0	0	8	0	0	0	0	0	0	0	2	0
NP_005601.1	RBBP4	0	0	15	16	4	0	0	0	27	29	2	0
NP_055617.1	KIAA0528	0	0	0	0	0	0	0	0	0	0	2	0
NP_001070908.1	BCLAF1	17	25	12	15	103	99	0	0	53	49	2	0
NP_078787.2	HAUS3	0	0	0	0	0	0	0	0	0	0	2	0
NP_005907.3	MCM7	0	0	12	10	0	0	4	0	14	15	2	0
NP_000979.1	RPL27	0	0	3	3	0	0	12	0	6	5	0	0
NP_001009.1	RPS15	0	0	11	8	0	0	0	0	5	3	0	0
NP_055555.1	EIF4A3	0	0	12	12	0	0	4	5	0	9	0	0
NP_006078.2	TUBB4A	0	0	58	55	0	0	0	0	71	0	0	0
NP_009035.3	RPL10A	0	0	0	0	0	0	4	2	5	0	0	0
NP_060324.1	TMEM160	0	0	0	0	0	0	0	0	0	0	0	0
NP_001653.1	ARF5	0	0	0	0	0	0	0	0	7	11	0	0
NP_005216.1	E2F1	0	0	0	0	0	0	0	0	0	0	0	0
NP_036272.2	SLC25A10	0	0	0	0	0	0	0	0	0	0	0	0
NP_060298.2	COMMD4	0	0	0	0	0	0	0	0	0	0	0	0
NP_954657.1	KRT18	0	0	6	9	16	14	1192	1165	0	0	0	0
NP_115834.1	PHF6	0	0	0	0	0	0	0	0	3	0	0	0
NP_057291.1	CPSF3	0	0	0	0	0	0	0	0	0	0	0	0
NP_909122.1	RBM39	0	0	0	0	0	0	0	0	6	7	0	0
NP_006816.2	CKAP4	0	0	0	0	0	3	0	0	0	0	0	0
NP_995314.1	NCKAP1	0	0	0	0	0	0	0	0	0	0	0	0
NP_003461.2	USP7	0	0	10	6	0	0	0	0	8	8	0	0
NP_060567.1	HAUS2	0	0	0	0	0	0	0	0	0	0	0	0
NP_001120853.1	PPP2R2B	0	0	0	0	0	0	0	0	0	0	0	0
NP_002941.1	RPN1	0	0	4	0	0	0	3	3	0	0	0	0
NP_001410.2	ELAVL1	0	0	3	5	6	0	0	0	4	0	0	0
NP_003008.1	SRSF3	0	0	4	4	0	13	5	6	0	0	0	0
NP_003133.1	SSB	2	4	16	17	0	0	0	0	10	7	0	0
NP_001122388.1	TOMM40	0	0	10	7	0	0	0	0	0	0	0	0
NP_055181.3	GNL3	0	0	0	0	0	0	0	0	7	5	0	0
NP_003850.1	DPM1	0	0	0	0	0	0	0	0	0	0	0	0
NP_004574.2	RAB5C	0	0	12	12	0	0	5	9	3	0	0	0
NP_689557.1	LSM12	0	0	0	0	0	0	0	0	0	0	0	0
NP_009140.1	RPL35	0	0	0	0	0	0	0	0	0	0	0	0
NP_003592.2	SMARCA5	3	4	10	10	103	112	3	3	62	56	0	0
NP_003060.2	SMARCA1	0	0	0	0	0	0	0	0	14	12	0	0
NP_060538.2	PIWIL2	0	0	0	0	0	0	9	9	0	0	0	0
NP_006182.2	PA2G4	22	20	11	13	0	0	0	0	5	3	0	0
NP_001094073.1	KDELR2	0	0	0	0	0	0	0	0	0	0	0	0
NP_005975.1	SLC25A1	0	0	0	0	0	0	0	0	4	3	0	0
NP_001559.1	EIF3E	0	0	0	0	0	0	0	0	0	0	0	0
NP_006537.3	IGF2BP1	0	0	9	7	13	15	5	4	2	0	0	0
NP_015628.2	TRPA1	0	0	0	0	0	0	0	0	0	0	0	0
NP_003125.3	SRP14	0	0	0	0	0	0	0	0	0	0	0	0
NP_000983.1	RPL29	0	0	0	0	0	0	3	0	0	0	0	0
NP_115914.1	TUBB6	0	0	0	0	0	0	0	0	46	46	0	0
NP_005795.2	DDX39A	0	0	0	0	0	0	0	0	13	14	0	0
NP_006749.1	U2AF1	0	0	0	0	0	0	4	4	0	0	0	0
NP_065910.3	SHROOM3	0	0	0	0	0	0	0	0	0	0	0	0
NP_003642.3	CSDA	0	0	5	5	0	0	0	0	0	0	0	0
NP_005960.1	NAP1L4	6	0	11	13	0	0	0	0	4	0	0	0
XP_003119581.1	LOC100506072	0	0	0	0	0	0	52	53	0	0	0	0
NP_005547.3	KRT7	0	0	0	0	0	0	310	308	0	0	0	0
NP_060979.2	LRRC59	0	0	2	2	0	0	0	0	0	0	0	0
NP_066952.1	PPA1	0	0	9	5	0	0	0	0	4	4	0	0
NP_942600.1	FIBP	0	0	0	0	0	0	0	0	0	0	0	0
NP_001474.1	GBAS	0	0	0	0	0	0	0	0	0	0	0	0
NP_006397.1	PRDX4	0	0	0	0	0	0	0	0	0	0	0	0
